# Supplementary material for: ﻿Four new species of Leuctra Stephens, 1836 from the Balkans (Plecoptera, Leuctridae)
Source: Zookeys. 2024 Nov 15;1218:49–79. doi: 10.3897/zookeys.1218.120744 (PMC11584905; doi:10.3897/zookeys.1218.120744)
Supplement: XML Treatment for Leuctra golija [file zookeys.1218.120744-treatment2.xml]

<!DOCTYPE tp:taxon-treatment
  PUBLIC "-//TaxonX//DTD Taxonomic Treatment Publishing DTD v0 20100105//EN" "tax-treatment-NSO.dtd">
<tp:taxon-treatment xmlns:tp="http://www.plazi.org/taxpub"><tp:treatment-meta><kwd-group><label>Taxon classification</label><kwd>
              <named-content content-type="kingdom">Animalia</named-content>
            </kwd><kwd>
              <named-content content-type="order">Plecoptera</named-content>
            </kwd><kwd>
              <named-content content-type="family">Leuctridae</named-content>
            </kwd></kwd-group><mixed-citation publication-type="journal"><person-group><name><surname>Murányi</surname><given-names>Dávid</given-names></name><name><surname>Kovács</surname><given-names>Tibor</given-names></name></person-group><article-title>﻿Four new species of <italic><tp:taxon-name><tp:taxon-name-part taxon-name-part-type="genus" reg="Leuctra">Leuctra</tp:taxon-name-part></tp:taxon-name></italic> Stephens, 1836 from the Balkans (<tp:taxon-name><tp:taxon-name-part taxon-name-part-type="order">Plecoptera</tp:taxon-name-part></tp:taxon-name>, <tp:taxon-name><tp:taxon-name-part taxon-name-part-type="family">Leuctridae</tp:taxon-name-part></tp:taxon-name>)</article-title><source>Zookeys</source><day>15</day><month>11</month><year>2024</year><volume>1218</volume><fpage>49</fpage><lpage>79</lpage><pub-id pub-id-type="doi">10.3897/zookeys.1218.120744</pub-id></mixed-citation></tp:treatment-meta><tp:nomenclature><label>﻿</label><tp:taxon-name>
            <object-id xmlns:xlink="http://www.w3.org/1999/xlink" content-type="arpha" xlink:type="simple">42DFF825-01A6-53BD-AAA8-79B5D3C1D0E1</object-id>
            <tp:taxon-name-part taxon-name-part-type="genus" reg="Leuctra">Leuctra</tp:taxon-name-part>
            <tp:taxon-name-part taxon-name-part-type="species" reg="golija">golija</tp:taxon-name-part>
            <object-id xmlns:xlink="http://www.w3.org/1999/xlink" content-type="zoobank" xlink:type="simple">https://zoobank.org/776454AB-1086-4B10-A56B-636E13224914</object-id>
          </tp:taxon-name><tp:taxon-status xmlns:xlink="http://www.w3.org/1999/xlink" xlink:type="simple">sp. nov.</tp:taxon-status><xref ref-type="fig" rid="F1">Figs 1</xref><xref ref-type="fig" rid="F5">, 5</xref><xref ref-type="fig" rid="F6">, 6</xref><xref ref-type="fig" rid="F7">, 7B, F</xref></tp:nomenclature><tp:treatment-sec sec-type="type material" id="SECID0E1YAE"><title>Type material.</title><p><bold><italic>Holotype</italic></bold> male: Serbia: • Moravica district, Ivanjica municipality, Golija Mts, Dajići, Moravica Stream at Milošica, 1505 m, <named-content xmlns:xlink="http://www.w3.org/1999/xlink" content-type="dwc:verbatimCoordinates" xlink:type="simple"><named-content content-type="geo-json" specific-use="{&#34;type&#34;:&#34;Point&#34;,&#34;coordinates&#34;:[20.250700,43.338400]}" id="NCID0EIZAE" xlink:type="simple">43.3384°N, 20.2507°E</named-content></named-content>, 6.v.2023 (field number: loc.16), leg. L.P. Kolcsár, T. Kovács, D. Murányi (<named-content xmlns:xlink="http://www.w3.org/1999/xlink" content-type="dwc:institutional_code" xlink:title="Mátra Museum of the Hungarian Natural History Museum, Gyöngyös, Hungary" xlink:href="http://grbio.org/institution/hungarian-natural-history-museum" xlink:type="simple">MM</named-content>: 2023-51, PLETYP-32). <bold><italic>Paratypes</italic></bold>: • same locality and date: 1♂ 1♀ (<named-content xmlns:xlink="http://www.w3.org/1999/xlink" content-type="dwc:institutional_code" xlink:title="Monte L. Bean Life Science Museum, Brigham Young University, Provo, Utah, US" xlink:href="http://grbio.org/institution/monte-l-bean-life-science-museum" xlink:type="simple">BYU</named-content>) • 1♂ 1♀ (<abbrev xmlns:xlink="http://www.w3.org/1999/xlink" content-type="institution" xlink:title="Gilles Vinçon Collection, Grenoble, France" id="ABBRID0E1ZAE" xlink:type="simple">CGV</abbrev>) • 14♂ 6♀ (<abbrev xmlns:xlink="http://www.w3.org/1999/xlink" content-type="institution" xlink:title="Department of Zoology, Eszterházy Károly Catholic University, Eger, Hungary" id="ABBRID0E6ZAE" xlink:type="simple">EKCU</abbrev>: PLP5721) • 10♂ 3♀ (<named-content xmlns:xlink="http://www.w3.org/1999/xlink" content-type="dwc:institutional_code" xlink:title="Mátra Museum of the Hungarian Natural History Museum, Gyöngyös, Hungary" xlink:href="http://grbio.org/institution/hungarian-natural-history-museum" xlink:type="simple">MM</named-content>: 2023-51, PLETYP-33) • 1♂ 1♀ (<named-content xmlns:xlink="http://www.w3.org/1999/xlink" content-type="dwc:institutional_code" xlink:title="Stuttgart State Museum of Natural History, Stuttgart, Germany" xlink:href="http://grbio.org/institution/staatliches-museum-fuer-naturkund-stuttgart" xlink:type="simple">SMNS</named-content>) • same locality, 26.vi.2018 (loc.1), leg. P. Juhász, T. Kovács, D. Murányi: 1♀ (<named-content xmlns:xlink="http://www.w3.org/1999/xlink" content-type="dwc:institutional_code" xlink:title="Collection of Smaller Insect Orders, Department of Zoology, Hungarian Natural History Museum, Budapest, Hungary" xlink:href="http://grbio.org/institution/hungarian-natural-history-museum-termeszettudomanyi-muzeum" xlink:type="simple">HNHM</named-content>: PLP5003) • 1♂ (<named-content xmlns:xlink="http://www.w3.org/1999/xlink" content-type="dwc:institutional_code" xlink:title="Mátra Museum of the Hungarian Natural History Museum, Gyöngyös, Hungary" xlink:href="http://grbio.org/institution/hungarian-natural-history-museum" xlink:type="simple">MM</named-content>: 2018-43, PLETYP-34) • Raška district, Novi Pazar municipality, Golija Mts, Radaljica, spring brooks in forest edge, 1575 m, <named-content xmlns:xlink="http://www.w3.org/1999/xlink" content-type="dwc:verbatimCoordinates" xlink:type="simple"><named-content content-type="geo-json" specific-use="{&#34;type&#34;:&#34;Point&#34;,&#34;coordinates&#34;:[20.346700,43.274300]}" id="NCID0E21AE" xlink:type="simple">43.2743°N, 20.3467°E</named-content></named-content>, 6.v.2023 (loc.17), leg. L.P. Kolcsár, T. Kovács, D. Murányi: 1♂ (<abbrev xmlns:xlink="http://www.w3.org/1999/xlink" content-type="institution" xlink:title="Department of Zoology, Eszterházy Károly Catholic University, Eger, Hungary" id="ABBRID0EA2AE" xlink:type="simple">EKCU</abbrev>: PLP5727) • 2♂ 1♀ (<named-content xmlns:xlink="http://www.w3.org/1999/xlink" content-type="dwc:institutional_code" xlink:title="Mátra Museum of the Hungarian Natural History Museum, Gyöngyös, Hungary" xlink:href="http://grbio.org/institution/hungarian-natural-history-museum" xlink:type="simple">MM</named-content>: 2023-52, PLETYP-35).</p></tp:treatment-sec><tp:treatment-sec sec-type="diagnosis" id="SECID0EK2AE"><title>Diagnosis.</title><p>Macropterous in both sexes. Male tergite VII mostly membranous, with bicoloured antecosta; tergite VIII with converging pair of slender, pale brown processes, medial membranous area rounded between the processes, triangular between the processes and the lateral sclerotised portions; tergite IX with small posteromedial sclerite, divided into leaf-like portions; tergite X posterior margin with wide and deep notch; epiproct sclerotised only at its sides, stalk nearly as long as the rounded apex; sternite IX bears a vesicle 1/2 as long as segment length; specillum slightly longer than paraproct, tip of paraproct acute, tip of specillum blunt. Female subgenital plate large and bicoloured, lobes large, triangular, and not converging, slightly raised in lateral view and the notch between them is triangular; spermathecal sclerite ring-shaped, with large and converging posterior teeth.</p></tp:treatment-sec><tp:treatment-sec sec-type="description" id="SECID0EP2AE"><title>Description.</title><p>Medium sized, slender species, both sexes macropterous. Forewing length: holotype 5.6 mm, male paratypes 5.4–6.0 mm, female paratypes 6.6–7.0 mm; body length: holotype 5.4 mm, male paratypes 5.2–6.4 mm, female paratypes 5.5–7.2 mm. Setation generally short and dense. General colour brown to dark brown. Head and antennae dark brown, palpi brown. Pronotum brown to dark brown, as wide as long or slightly wider, having rounded corners, rugosities distinct. Legs brown to dark brown. Wings brownish but hyaline, venation brown.</p><p>Male abdomen (Figs <xref ref-type="fig" rid="F5">5A–D</xref>, <xref ref-type="fig" rid="F7">7B</xref>): Tergite I membranous medially, with two medial spots; terga II and III poorly sclerotised anteriorly. Transverse row of four pigmented spots distinct on terga II–VII. Terga II–III with widely divided antecosta, terga IV–VII with entire antecosta, terga IV–VI full sclerotised. Tergite VII mostly membranous, sclerotised only laterally and in the widened antecosta that is distinctly bicoloured: dark brown laterally and pale brown medially. Tergite VIII: antecosta medially divided nearly in the 1/2 width of the segment; paired processes originated from the end of antecosta and reaches the posterior end of the segment, pale brown coloured, converging posteriorly, very slender, and only slightly widened apically, raised in lateral view; the medial membranous area well limited, rounded between the processes and with two sclerotised spots, triangular between the processes and the lateral sclerotised portion of the segment. Tergite IX mostly membranous, antecosta interrupted in the medial 1/2 of its length; posteromedial sclerite small, divided into leaf-like portions. Anterior margin of tergite X bilobed anteriorly; posterior margin with deep and wide notch, as wide as 1/2 tergite width. Epiproct large, sclerotised only at its sides, stalk nearly as long as the rounded apex. Cercus simple, covered with long setae. Sterna II–VIII simple. Sternite IX bears a long, tongue-shaped vesicle 1/2 as long as segment length; posterolateral portions of the sternum pale coloured and weakly sclerotised, connected to pale area around the base of vesicle. Paraproct with moderately wide base, narrowing after basal 1/3, apex gently curved in lateral view and tapering towards an acute tip. Base of paraproct connected to a subrectangular lateral expansion, having a small inner apical tip. Specillum longer than the paraproct, gently curved in lateral view and ending in a blunt tip.</p><fig id="F5" position="float" orientation="portrait"><object-id xmlns:xlink="http://www.w3.org/1999/xlink" content-type="doi" xlink:type="simple">10.3897/zookeys.1218.120744.figure5</object-id><object-id xmlns:xlink="http://www.w3.org/1999/xlink" content-type="arpha" xlink:type="simple">34A974ED-A90F-59CF-A2E5-6F8FB75AE32E</object-id><label>Figure 5.</label><caption><p>Terminalia of <italic><tp:taxon-name><tp:taxon-name-part taxon-name-part-type="genus" reg="Leuctra">Leuctra</tp:taxon-name-part><tp:taxon-name-part taxon-name-part-type="species" reg="golija">golija</tp:taxon-name-part></tp:taxon-name></italic> sp. nov. with setation omitted <bold>A</bold> male terminalia, dorsal view <bold>B</bold> same, lateral view <bold>C</bold> same, ventral view <bold>D</bold> male paraprocts and specillae, caudal view <bold>E</bold> female terminalia, ventral view <bold>F</bold> same, lateral view. Scale bar: 1 mm.</p></caption><graphic xmlns:xlink="http://www.w3.org/1999/xlink" xlink:href="zookeys-1218-049_article-120744__-g005.jpg" position="float" orientation="portrait" xlink:type="simple" id="oo_1175456.jpg"><uri content-type="original_file" xlink:type="simple">https://binary.pensoft.net/fig/1175456</uri></graphic></fig><p>Female abdomen (Figs <xref ref-type="fig" rid="F5">5E, F</xref>, <xref ref-type="fig" rid="F7">7F</xref>): Terga I–VIII with transverse row of four pigmented spots clearly visible; terga I–VIII mostly membranous but with lateral sclerites; small medial sclerite is present on terga VII–VIII, sometimes also on tergite II; tergite IX mostly, tergite X fully sclerotised. Sterna I–VII simple, sterna II–VII with one subrectangular median sclerite and two small anterior sclerites that are fused with median sclerite only on sternite VII. Subgenital plate of sternite VIII large, setation not distinctive; not fused with lateral sclerites but touching with, a small sclerotised portion is visible on the integument anterior to the plate, as well a wider, pale sclerite on the posterior edge of segment. The subgenital plate with two large and well-defined lobes, the plate is distinctly bicoloured: lateral sides and lobes dark brown, while the rest of the plate pale brown. The lobes are triangular, not swollen, slightly raised in lateral view, not converging in ventral view and overhang the segment end, the notch between them has wavy sides but the proximal part is triangular. The central plate is smooth, only very slightly and evenly bulging in lateral view. Sternite IX without anterior indentation but the anterior 1/3 is membranous. Paraproct, cercus and epiproct simple. Spermathecal sclerite thin, ring-shaped, with small anterior teeth and converging, longer posterior teeth.</p></tp:treatment-sec><tp:treatment-sec sec-type="Affinities" id="SECID0EM4AE"><title>Affinities.</title><p>The new species is a member of the narrowly defined <italic><tp:taxon-name><tp:taxon-name-part taxon-name-part-type="genus" reg="Leuctra"/><tp:taxon-name-part taxon-name-part-type="species" reg="hippopus">hippopus</tp:taxon-name-part></tp:taxon-name></italic> group (<italic><tp:taxon-name><tp:taxon-name-part taxon-name-part-type="genus" reg="Leuctra"/><tp:taxon-name-part taxon-name-part-type="species" reg="hippopus">hippopus</tp:taxon-name-part></tp:taxon-name></italic> subgroup, sensu, e.g., <xref ref-type="bibr" rid="B69">Ravizza 2002b</xref>), and morphologically closest to the West Balkan endemic <italic><tp:taxon-name><tp:taxon-name-part taxon-name-part-type="genus" reg="Leuctra">L.</tp:taxon-name-part><tp:taxon-name-part taxon-name-part-type="species" reg="hippopoides">hippopoides</tp:taxon-name-part></tp:taxon-name></italic> and the East Balkan endemic <italic><tp:taxon-name><tp:taxon-name-part taxon-name-part-type="genus" reg="Leuctra">L.</tp:taxon-name-part><tp:taxon-name-part taxon-name-part-type="species" reg="pseudohippopus">pseudohippopus</tp:taxon-name-part></tp:taxon-name></italic> Raušer, 1965. The male can be distinguished from both on the basis of a nearly fully membranous tergite VII, convergent pair of processes of tergite VIII that delimit the rounded median membranous area, the membranous area triangular lateral to the processes, the small posteromedial sclerite of tergite IX divided into leaf-like portions, and the epiproct sclerotised only at its sides, but with long stalk. Both <italic><tp:taxon-name><tp:taxon-name-part taxon-name-part-type="genus" reg="Leuctra">L.</tp:taxon-name-part><tp:taxon-name-part taxon-name-part-type="species" reg="hippopoides">hippopoides</tp:taxon-name-part></tp:taxon-name></italic> and <italic><tp:taxon-name><tp:taxon-name-part taxon-name-part-type="genus" reg="Leuctra">L.</tp:taxon-name-part><tp:taxon-name-part taxon-name-part-type="species" reg="pseudohippopus">pseudohippopus</tp:taxon-name-part></tp:taxon-name></italic> have a bell-shaped membranous area on tergite VII, the pair of processes not converging on tergite VIII and delimiting a square median membranous area, while the membranous area is rounded laterad to the processes, their epiproct more heavily sclerotised and with a short stalk; the posteromedial sclerite of tergite IX is divided into triangular portions in <italic><tp:taxon-name><tp:taxon-name-part taxon-name-part-type="genus" reg="Leuctra">L.</tp:taxon-name-part><tp:taxon-name-part taxon-name-part-type="species" reg="pseudohippopus">pseudohippopus</tp:taxon-name-part></tp:taxon-name></italic>, while the undivided sclerite is large and trapezoidal in <italic><tp:taxon-name><tp:taxon-name-part taxon-name-part-type="genus" reg="Leuctra">L.</tp:taxon-name-part><tp:taxon-name-part taxon-name-part-type="species" reg="hippopoides">hippopoides</tp:taxon-name-part></tp:taxon-name></italic>. The island endemic <italic><tp:taxon-name><tp:taxon-name-part taxon-name-part-type="genus" reg="Leuctra">L.</tp:taxon-name-part><tp:taxon-name-part taxon-name-part-type="species" reg="pavesii">pavesii</tp:taxon-name-part></tp:taxon-name></italic> Vinçon, 2015 from Cephalonia, Greece, resembling <italic><tp:taxon-name><tp:taxon-name-part taxon-name-part-type="genus" reg="Leuctra">L.</tp:taxon-name-part><tp:taxon-name-part taxon-name-part-type="species" reg="hippopoides">hippopoides</tp:taxon-name-part></tp:taxon-name></italic> but differs by having a straight specillum in lateral view, contrary to the gentle curve for males of all other Balkan species of the species group. The widespread <italic><tp:taxon-name><tp:taxon-name-part taxon-name-part-type="genus" reg="Leuctra">L.</tp:taxon-name-part><tp:taxon-name-part taxon-name-part-type="species" reg="hippopus">hippopus</tp:taxon-name-part></tp:taxon-name></italic> Kempny, 1899, co-occurring with the new species, is morphologically less related, and the male can easily be distinguished by its mostly sclerotised tergite VII, robust paired processes of tergite VIII, large and complex posteromedial sclerite of tergite IX, and heavily sclerotised epiproct with a short stalk. The female of the new species distinctly differs from all members of the narrowly defined <italic><tp:taxon-name><tp:taxon-name-part taxon-name-part-type="genus" reg="Leuctra"/><tp:taxon-name-part taxon-name-part-type="species" reg="hippopus">hippopus</tp:taxon-name-part></tp:taxon-name></italic> group by having triangular lobes of the subgenital plate, contrary to the bulging, rounded, square, or finger-like lobes of the other species. The subgenital plate most resembles the not closely related <italic><tp:taxon-name><tp:taxon-name-part taxon-name-part-type="genus" reg="Leuctra">L.</tp:taxon-name-part><tp:taxon-name-part taxon-name-part-type="species" reg="armata">armata</tp:taxon-name-part></tp:taxon-name></italic> Kempny, 1899, which has a small central lobule between the base of the lobes.</p></tp:treatment-sec><tp:treatment-sec sec-type="distribution" id="SECID0EDCAG"><title>Distribution and ecology.</title><p>The species was collected at two high elevation localities of the Golija Mts of southwestern Serbia (Fig. <xref ref-type="fig" rid="F1">1</xref>). The Golija is a south-eastern range of the Dinarids, a mostly volcanic area with a large plateau, its highest peak reaching more than 1800 meters. Most of the specimens were found at the Moravica Stream, 1–2 meters wide, &lt; 0.5 meter deep, running in alder forest (Fig. <xref ref-type="fig" rid="F6">6</xref>). The other habitat, where only a few specimens were found, is a spring brook that belongs to the watershed of the Ibar River, being rather steep and only 0.5 meter wide with a few centimetres depth, running at the edge of a beech forest. Both streams have stony substrates mixed with gravel and small sandy patches. We visited the localities three times (<xref ref-type="bibr" rid="B49">Murányi and Kovács 2024</xref>): the new species was swarming in early May (6.v.2023, leg. L.P. Kolcsár, T. Kovács, D. Murányi), only a few individuals were found in late June (26.vi.2018, leg. P. Juhász, T. Kovács, D. Murányi), while no specimens were present in October (23.x.2023, leg. T. Kovács, D. Murányi, D. Pifkó). At the Moravica Stream, the following species were found to be cohabiting: <italic><tp:taxon-name><tp:taxon-name-part taxon-name-part-type="genus" reg="Brachyptera">Brachyptera</tp:taxon-name-part><tp:taxon-name-part taxon-name-part-type="species" reg="bulgarica">bulgarica</tp:taxon-name-part></tp:taxon-name></italic> Raušer, 1962 (adults and larvae, May), <italic><tp:taxon-name><tp:taxon-name-part taxon-name-part-type="genus" reg="Brachyptera">B.</tp:taxon-name-part><tp:taxon-name-part taxon-name-part-type="species" reg="seticornis">seticornis</tp:taxon-name-part></tp:taxon-name></italic> (Klapálek, 1902) (adults, larvae, and exuviae, May), <tp:taxon-name><tp:taxon-name-part taxon-name-part-type="genus" reg="Capnia">Capnia</tp:taxon-name-part><tp:taxon-name-part taxon-name-part-type="sensu">s.l.</tp:taxon-name-part><tp:taxon-name-part taxon-name-part-type="species" reg="vidua">vidua</tp:taxon-name-part><tp:taxon-name-part taxon-name-part-type="subspecies" reg="rilensis">rilensis</tp:taxon-name-part></tp:taxon-name> Raušer, 1962 (adults, May), <italic><tp:taxon-name><tp:taxon-name-part taxon-name-part-type="genus" reg="Leuctra">Leuctra</tp:taxon-name-part><tp:taxon-name-part taxon-name-part-type="species" reg="nigra">nigra</tp:taxon-name-part></tp:taxon-name></italic> (adults, May and June), <italic><tp:taxon-name><tp:taxon-name-part taxon-name-part-type="genus" reg="Leuctra">L.</tp:taxon-name-part><tp:taxon-name-part taxon-name-part-type="species" reg="cingulata">cingulata</tp:taxon-name-part></tp:taxon-name></italic> Kempny, 1899 (adults, October), <italic><tp:taxon-name><tp:taxon-name-part taxon-name-part-type="genus" reg="Leuctra">L.</tp:taxon-name-part><tp:taxon-name-part taxon-name-part-type="species" reg="dalmoni">dalmoni</tp:taxon-name-part></tp:taxon-name></italic> (adults, May) (Fig. <xref ref-type="fig" rid="F12">12D, H</xref>), <italic><tp:taxon-name><tp:taxon-name-part taxon-name-part-type="genus" reg="Leuctra">L.</tp:taxon-name-part><tp:taxon-name-part taxon-name-part-type="species" reg="prima">prima</tp:taxon-name-part></tp:taxon-name></italic> Kempny, 1899 (adults, May), <tp:taxon-name><tp:taxon-name-part taxon-name-part-type="genus" reg="Leuctra">L.</tp:taxon-name-part><tp:taxon-name-part taxon-name-part-type="uncertainty-rank">cf.</tp:taxon-name-part><tp:taxon-name-part taxon-name-part-type="species" reg="balcanica">balcanica</tp:taxon-name-part></tp:taxon-name> Raušer, 1965 (adults, June), <italic><tp:taxon-name><tp:taxon-name-part taxon-name-part-type="genus" reg="Nemoura">Nemoura</tp:taxon-name-part><tp:taxon-name-part taxon-name-part-type="species" reg="cinerea">cinerea</tp:taxon-name-part><tp:taxon-name-part taxon-name-part-type="subspecies" reg="cinerea">cinerea</tp:taxon-name-part></tp:taxon-name></italic> (adults, June), <italic><tp:taxon-name><tp:taxon-name-part taxon-name-part-type="genus" reg="Nemoura">N.</tp:taxon-name-part><tp:taxon-name-part taxon-name-part-type="species" reg="uncinata">uncinata</tp:taxon-name-part></tp:taxon-name></italic> Despax, 1934 (adults, May), <italic><tp:taxon-name><tp:taxon-name-part taxon-name-part-type="genus" reg="Nemoura">N.</tp:taxon-name-part><tp:taxon-name-part taxon-name-part-type="species" reg="marginata">marginata</tp:taxon-name-part></tp:taxon-name></italic> (adults, June), an undescribed <italic><tp:taxon-name><tp:taxon-name-part taxon-name-part-type="genus" reg="Nemoura">Nemoura</tp:taxon-name-part></tp:taxon-name></italic> species of the <italic><tp:taxon-name><tp:taxon-name-part taxon-name-part-type="genus" reg="Nemoura"/><tp:taxon-name-part taxon-name-part-type="species" reg="marginata">marginata</tp:taxon-name-part></tp:taxon-name></italic> group (adults, May), an undescribed <italic><tp:taxon-name><tp:taxon-name-part taxon-name-part-type="genus" reg="Nemoura">Nemoura</tp:taxon-name-part></tp:taxon-name></italic> related to <italic><tp:taxon-name><tp:taxon-name-part taxon-name-part-type="genus" reg="Nemoura">N.</tp:taxon-name-part><tp:taxon-name-part taxon-name-part-type="species" reg="bulgarica">bulgarica</tp:taxon-name-part></tp:taxon-name></italic> Raušer, 1962 (adults, June), <italic><tp:taxon-name><tp:taxon-name-part taxon-name-part-type="genus" reg="Protonemura">Protonemura</tp:taxon-name-part><tp:taxon-name-part taxon-name-part-type="species" reg="praecox">praecox</tp:taxon-name-part><tp:taxon-name-part taxon-name-part-type="subspecies" reg="praecox">praecox</tp:taxon-name-part></tp:taxon-name></italic> (Morton, 1894) (adults, May), <italic><tp:taxon-name><tp:taxon-name-part taxon-name-part-type="genus" reg="Protonemura">P.</tp:taxon-name-part><tp:taxon-name-part taxon-name-part-type="species" reg="intricata">intricata</tp:taxon-name-part><tp:taxon-name-part taxon-name-part-type="subspecies" reg="intricata">intricata</tp:taxon-name-part></tp:taxon-name></italic> (Ris, 1902) (adults, June), <italic><tp:taxon-name><tp:taxon-name-part taxon-name-part-type="genus" reg="Protonemura">P.</tp:taxon-name-part><tp:taxon-name-part taxon-name-part-type="species" reg="hrabei">hrabei</tp:taxon-name-part></tp:taxon-name></italic> Raušer, 1956 (adults, October), <italic><tp:taxon-name><tp:taxon-name-part taxon-name-part-type="genus" reg="Protonemura">P.</tp:taxon-name-part><tp:taxon-name-part taxon-name-part-type="species" reg="nitida">nitida</tp:taxon-name-part></tp:taxon-name></italic> (Pictet, 1836) (adults, October), <tp:taxon-name><tp:taxon-name-part taxon-name-part-type="genus" reg="Perla">Perla</tp:taxon-name-part><tp:taxon-name-part taxon-name-part-type="uncertainty-rank">cf.</tp:taxon-name-part><tp:taxon-name-part taxon-name-part-type="species" reg="pallida">pallida</tp:taxon-name-part></tp:taxon-name> (larvae, May to October), <tp:taxon-name><tp:taxon-name-part taxon-name-part-type="genus" reg="Isoperla">Isoperla</tp:taxon-name-part><tp:taxon-name-part taxon-name-part-type="uncertainty-rank">cf.</tp:taxon-name-part><tp:taxon-name-part taxon-name-part-type="species" reg="russevi">russevi</tp:taxon-name-part></tp:taxon-name> Sowa, 1970 (adults, June), <italic><tp:taxon-name><tp:taxon-name-part taxon-name-part-type="genus" reg="Chloroperla">Chloroperla</tp:taxon-name-part><tp:taxon-name-part taxon-name-part-type="species" reg="russevi">russevi</tp:taxon-name-part></tp:taxon-name></italic> Braasch, 1969 (adults, June) and <italic><tp:taxon-name><tp:taxon-name-part taxon-name-part-type="genus" reg="Siphonoperla">Siphonoperla</tp:taxon-name-part><tp:taxon-name-part taxon-name-part-type="species" reg="neglecta">neglecta</tp:taxon-name-part></tp:taxon-name></italic> (adults, June). At the spring brook, a different set of species were collected: <italic><tp:taxon-name><tp:taxon-name-part taxon-name-part-type="genus" reg="Brachyptera">Brachyptera</tp:taxon-name-part><tp:taxon-name-part taxon-name-part-type="species" reg="bulgarica">bulgarica</tp:taxon-name-part></tp:taxon-name></italic> (adults, May), <italic><tp:taxon-name><tp:taxon-name-part taxon-name-part-type="genus" reg="Leuctra">Leuctra</tp:taxon-name-part><tp:taxon-name-part taxon-name-part-type="species" reg="nigra">nigra</tp:taxon-name-part></tp:taxon-name></italic> (adults, May and June), <italic><tp:taxon-name><tp:taxon-name-part taxon-name-part-type="genus" reg="Leuctra">L.</tp:taxon-name-part><tp:taxon-name-part taxon-name-part-type="species" reg="fusca">fusca</tp:taxon-name-part><tp:taxon-name-part taxon-name-part-type="subspecies" reg="fusca">fusca</tp:taxon-name-part></tp:taxon-name></italic> (Linnaeus, 1758) (adults, October), <italic><tp:taxon-name><tp:taxon-name-part taxon-name-part-type="genus" reg="Leuctra">L.</tp:taxon-name-part><tp:taxon-name-part taxon-name-part-type="species" reg="cingulata">cingulata</tp:taxon-name-part></tp:taxon-name></italic> (adults, October), <italic><tp:taxon-name><tp:taxon-name-part taxon-name-part-type="genus" reg="Leuctra">L.</tp:taxon-name-part><tp:taxon-name-part taxon-name-part-type="species" reg="hirsuta">hirsuta</tp:taxon-name-part></tp:taxon-name></italic> (adults, October), <italic><tp:taxon-name><tp:taxon-name-part taxon-name-part-type="genus" reg="Leuctra">L.</tp:taxon-name-part><tp:taxon-name-part taxon-name-part-type="species" reg="hippopus">hippopus</tp:taxon-name-part></tp:taxon-name></italic> (adults, May), <italic><tp:taxon-name><tp:taxon-name-part taxon-name-part-type="genus" reg="Leuctra">L.</tp:taxon-name-part><tp:taxon-name-part taxon-name-part-type="species" reg="dalmoni">dalmoni</tp:taxon-name-part></tp:taxon-name></italic> (adults, May), <italic><tp:taxon-name><tp:taxon-name-part taxon-name-part-type="genus" reg="Leuctra">L.</tp:taxon-name-part><tp:taxon-name-part taxon-name-part-type="species" reg="prima">prima</tp:taxon-name-part></tp:taxon-name></italic> (adults, May), <tp:taxon-name><tp:taxon-name-part taxon-name-part-type="genus" reg="Leuctra">L.</tp:taxon-name-part><tp:taxon-name-part taxon-name-part-type="uncertainty-rank">cf.</tp:taxon-name-part><tp:taxon-name-part taxon-name-part-type="species" reg="balcanica">balcanica</tp:taxon-name-part></tp:taxon-name> (adults, June), <italic><tp:taxon-name><tp:taxon-name-part taxon-name-part-type="genus" reg="Amphinemura">Amphinemura</tp:taxon-name-part><tp:taxon-name-part taxon-name-part-type="species" reg="standfussi">standfussi</tp:taxon-name-part></tp:taxon-name></italic> (Ris, 1902) (adults, June), <italic><tp:taxon-name><tp:taxon-name-part taxon-name-part-type="genus" reg="Protonemura">Protonemura</tp:taxon-name-part><tp:taxon-name-part taxon-name-part-type="species" reg="hrabei">hrabei</tp:taxon-name-part></tp:taxon-name></italic> (adults, October), an undescribed <italic><tp:taxon-name><tp:taxon-name-part taxon-name-part-type="genus" reg="Protonemura">Protonemura</tp:taxon-name-part></tp:taxon-name></italic> species of the <italic><tp:taxon-name><tp:taxon-name-part taxon-name-part-type="genus" reg="Protonemura"/><tp:taxon-name-part taxon-name-part-type="species" reg="auberti">auberti</tp:taxon-name-part></tp:taxon-name></italic> group (adults in October, larvae in May and June), <italic><tp:taxon-name><tp:taxon-name-part taxon-name-part-type="genus" reg="Nemoura">Nemoura</tp:taxon-name-part><tp:taxon-name-part taxon-name-part-type="species" reg="cinerea">cinerea</tp:taxon-name-part><tp:taxon-name-part taxon-name-part-type="subspecies" reg="cinerea">cinerea</tp:taxon-name-part></tp:taxon-name></italic> (adults, June), <italic><tp:taxon-name><tp:taxon-name-part taxon-name-part-type="genus" reg="Nemoura">N.</tp:taxon-name-part><tp:taxon-name-part taxon-name-part-type="species" reg="marginata">marginata</tp:taxon-name-part></tp:taxon-name></italic> (adults, June), the undescribed <italic><tp:taxon-name><tp:taxon-name-part taxon-name-part-type="genus" reg="Nemoura">Nemoura</tp:taxon-name-part></tp:taxon-name></italic> species of the <italic><tp:taxon-name><tp:taxon-name-part taxon-name-part-type="genus" reg="Nemoura"/><tp:taxon-name-part taxon-name-part-type="species" reg="marginata">marginata</tp:taxon-name-part></tp:taxon-name></italic> group (adults, May), the undescribed <italic><tp:taxon-name><tp:taxon-name-part taxon-name-part-type="genus" reg="Nemoura">Nemoura</tp:taxon-name-part></tp:taxon-name></italic> related to <italic><tp:taxon-name><tp:taxon-name-part taxon-name-part-type="genus" reg="Nemoura">N.</tp:taxon-name-part><tp:taxon-name-part taxon-name-part-type="species" reg="bulgarica">bulgarica</tp:taxon-name-part></tp:taxon-name></italic> (adults, June), <tp:taxon-name><tp:taxon-name-part taxon-name-part-type="genus" reg="Perla">Perla</tp:taxon-name-part><tp:taxon-name-part taxon-name-part-type="uncertainty-rank">cf.</tp:taxon-name-part><tp:taxon-name-part taxon-name-part-type="species" reg="pallida">pallida</tp:taxon-name-part></tp:taxon-name> (larvae, October), <italic><tp:taxon-name><tp:taxon-name-part taxon-name-part-type="genus" reg="Isoperla">Isoperla</tp:taxon-name-part><tp:taxon-name-part taxon-name-part-type="species" reg="russevi">russevi</tp:taxon-name-part></tp:taxon-name></italic> (adults, June) and an unidentified <italic><tp:taxon-name><tp:taxon-name-part taxon-name-part-type="genus" reg="Isoperla">Isoperla</tp:taxon-name-part></tp:taxon-name></italic> (adult female, June).</p><fig id="F6" position="float" orientation="portrait"><object-id xmlns:xlink="http://www.w3.org/1999/xlink" content-type="doi" xlink:type="simple">10.3897/zookeys.1218.120744.figure6</object-id><object-id xmlns:xlink="http://www.w3.org/1999/xlink" content-type="arpha" xlink:type="simple">554A4F53-10A8-513A-98BA-B506657D2C61</object-id><label>Figure 6.</label><caption><p>Habitat of <italic><tp:taxon-name><tp:taxon-name-part taxon-name-part-type="genus" reg="Leuctra">Leuctra</tp:taxon-name-part><tp:taxon-name-part taxon-name-part-type="species" reg="golija">golija</tp:taxon-name-part></tp:taxon-name></italic> sp. nov.: Moravica Stream in the Golija Mts (type locality, 23.x.2023).</p></caption><graphic xmlns:xlink="http://www.w3.org/1999/xlink" xlink:href="zookeys-1218-049_article-120744__-g006.jpg" position="float" orientation="portrait" xlink:type="simple" id="oo_1175457.jpg"><uri content-type="original_file" xlink:type="simple">https://binary.pensoft.net/fig/1175457</uri></graphic></fig><fig id="F7" position="float" orientation="portrait"><object-id xmlns:xlink="http://www.w3.org/1999/xlink" content-type="doi" xlink:type="simple">10.3897/zookeys.1218.120744.figure7</object-id><object-id xmlns:xlink="http://www.w3.org/1999/xlink" content-type="arpha" xlink:type="simple">21292C49-853C-56E7-AEDB-85FF30F331EF</object-id><label>Figure 7.</label><caption><p>Terminalia of four Balkan members of the <italic><tp:taxon-name><tp:taxon-name-part taxon-name-part-type="genus" reg="Leuctra">Leuctra</tp:taxon-name-part><tp:taxon-name-part taxon-name-part-type="species" reg="hippopus">hippopus</tp:taxon-name-part></tp:taxon-name></italic> group <bold>A–D</bold> male terminalia, dorsal view <bold>E–H</bold> female terminalia, ventral view. <bold>A, E</bold><italic><tp:taxon-name><tp:taxon-name-part taxon-name-part-type="genus" reg="Leuctra">L.</tp:taxon-name-part><tp:taxon-name-part taxon-name-part-type="species" reg="enigma">enigma</tp:taxon-name-part></tp:taxon-name></italic> sp. nov., Çermenikë Mts, Albania <bold>B, F</bold><italic><tp:taxon-name><tp:taxon-name-part taxon-name-part-type="genus" reg="Leuctra">L.</tp:taxon-name-part><tp:taxon-name-part taxon-name-part-type="species" reg="golija">golija</tp:taxon-name-part></tp:taxon-name></italic> sp. nov., Golija Mts, Serbia <bold>C, G</bold><italic><tp:taxon-name><tp:taxon-name-part taxon-name-part-type="genus" reg="Leuctra">L.</tp:taxon-name-part><tp:taxon-name-part taxon-name-part-type="species" reg="pseudohippopus">pseudohippopus</tp:taxon-name-part></tp:taxon-name></italic> Raušer, 1965, Stara Planina, Serbia <bold>D, H</bold><italic><tp:taxon-name><tp:taxon-name-part taxon-name-part-type="genus" reg="Leuctra">L.</tp:taxon-name-part><tp:taxon-name-part taxon-name-part-type="species" reg="hippopoides">hippopoides</tp:taxon-name-part></tp:taxon-name></italic> Kaćanski &amp; Zwick, 1970, Sutjeska, Bosnia &amp; Herzegovina. Scale bars: 1 mm (<bold>D</bold> for <bold>A–D</bold>, <bold>H</bold> for <bold>E–H</bold>).</p></caption><graphic xmlns:xlink="http://www.w3.org/1999/xlink" xlink:href="zookeys-1218-049_article-120744__-g007.jpg" position="float" orientation="portrait" xlink:type="simple" id="oo_1175458.jpg"><uri content-type="original_file" xlink:type="simple">https://binary.pensoft.net/fig/1175458</uri></graphic></fig></tp:treatment-sec><tp:treatment-sec sec-type="etymology" id="SECID0EBWAG"><title>Etymology.</title><p>The name <italic>golija</italic> is derived from the Golija Mountains of Serbia, where the new species was found and is probably restricted to these mountains and the nearby ranges. Used as a noun, gender neutral.</p><sec sec-type="﻿Leuctra prima species complex" id="SECID0ERWAG"><title>﻿<italic><tp:taxon-name><tp:taxon-name-part taxon-name-part-type="genus" reg="Leuctra">Leuctra</tp:taxon-name-part><tp:taxon-name-part taxon-name-part-type="species" reg="prima">prima</tp:taxon-name-part></tp:taxon-name></italic> species complex</title><p>Within the West Palaearctic, <italic><tp:taxon-name><tp:taxon-name-part taxon-name-part-type="genus" reg="Leuctra">Leuctra</tp:taxon-name-part></tp:taxon-name></italic> species are morphologically characterised by having tergal process only on male tergite VIII; closely related autumnal species of this lineage were recently defined as the <italic><tp:taxon-name><tp:taxon-name-part taxon-name-part-type="genus" reg="Leuctra">L.</tp:taxon-name-part><tp:taxon-name-part taxon-name-part-type="species" reg="signifera">signifera</tp:taxon-name-part></tp:taxon-name></italic> group (<xref ref-type="bibr" rid="B71">Reding et al. 2023</xref>). A similar, closely related lineage that are emerging during the late winter and spring months can be regarded as the <italic><tp:taxon-name><tp:taxon-name-part taxon-name-part-type="genus" reg="Leuctra">L.</tp:taxon-name-part><tp:taxon-name-part taxon-name-part-type="species" reg="prima">prima</tp:taxon-name-part></tp:taxon-name></italic> species complex. This species complex consists of three widespread European species (<italic><tp:taxon-name><tp:taxon-name-part taxon-name-part-type="genus" reg="Leuctra">L.</tp:taxon-name-part><tp:taxon-name-part taxon-name-part-type="species" reg="prima">prima</tp:taxon-name-part></tp:taxon-name></italic>, <italic><tp:taxon-name><tp:taxon-name-part taxon-name-part-type="genus" reg="Leuctra">L.</tp:taxon-name-part><tp:taxon-name-part taxon-name-part-type="species" reg="pseudosignifera">pseudosignifera</tp:taxon-name-part></tp:taxon-name></italic> Aubert, 1954, <italic><tp:taxon-name><tp:taxon-name-part taxon-name-part-type="genus" reg="Leuctra">L.</tp:taxon-name-part><tp:taxon-name-part taxon-name-part-type="species" reg="dalmoni">dalmoni</tp:taxon-name-part></tp:taxon-name></italic>), species restricted to the Alps and the northern Apennines (<italic><tp:taxon-name><tp:taxon-name-part taxon-name-part-type="genus" reg="Leuctra">L.</tp:taxon-name-part><tp:taxon-name-part taxon-name-part-type="species" reg="niveola">niveola</tp:taxon-name-part></tp:taxon-name></italic> Schmid, 1947, <italic><tp:taxon-name><tp:taxon-name-part taxon-name-part-type="genus" reg="Leuctra">L.</tp:taxon-name-part><tp:taxon-name-part taxon-name-part-type="species" reg="helvetica">helvetica</tp:taxon-name-part></tp:taxon-name></italic> Aubert, 1956a, <italic><tp:taxon-name><tp:taxon-name-part taxon-name-part-type="genus" reg="Leuctra">L.</tp:taxon-name-part><tp:taxon-name-part taxon-name-part-type="species" reg="ligurica">ligurica</tp:taxon-name-part></tp:taxon-name></italic> Aubert, 1962, <italic><tp:taxon-name><tp:taxon-name-part taxon-name-part-type="genus" reg="Leuctra">L.</tp:taxon-name-part><tp:taxon-name-part taxon-name-part-type="species" reg="ravizzai">ravizzai</tp:taxon-name-part></tp:taxon-name></italic> Ravizza Dematteis &amp; Vinçon, 1994), the Pyrenees (<italic><tp:taxon-name><tp:taxon-name-part taxon-name-part-type="genus" reg="Leuctra">L.</tp:taxon-name-part><tp:taxon-name-part taxon-name-part-type="species" reg="joani">joani</tp:taxon-name-part></tp:taxon-name></italic> Vinçon &amp; Pardo, 1994), the Transylvanian Alps (<italic><tp:taxon-name><tp:taxon-name-part taxon-name-part-type="genus" reg="Leuctra">L.</tp:taxon-name-part><tp:taxon-name-part taxon-name-part-type="species" reg="transsylvanica">transsylvanica</tp:taxon-name-part></tp:taxon-name></italic> Kis, 1964) and the eastern Balkans (<italic><tp:taxon-name><tp:taxon-name-part taxon-name-part-type="genus" reg="Leuctra">L.</tp:taxon-name-part><tp:taxon-name-part taxon-name-part-type="species" reg="joosti">joosti</tp:taxon-name-part></tp:taxon-name></italic> Braasch, 1970). While redefining the identity of the three widespread species (<xref ref-type="bibr" rid="B82">Vinçon and Murányi 2007</xref>), we faced several problems. First, in Western Europe, the Alps, and most of the Carpathians, the morphological distinction of the three species is not problematic; however, we observed notable variability and intermediate (hybrid?) specimens in the Eastern Carpathians and among the sparse Balkan materials. Second, the females of <italic><tp:taxon-name><tp:taxon-name-part taxon-name-part-type="genus" reg="Leuctra">L.</tp:taxon-name-part><tp:taxon-name-part taxon-name-part-type="species" reg="pseudosignifera">pseudosignifera</tp:taxon-name-part></tp:taxon-name></italic>, <italic><tp:taxon-name><tp:taxon-name-part taxon-name-part-type="genus" reg="Leuctra">L.</tp:taxon-name-part><tp:taxon-name-part taxon-name-part-type="species" reg="transsylvanica">transsylvanica</tp:taxon-name-part></tp:taxon-name></italic>, and <italic><tp:taxon-name><tp:taxon-name-part taxon-name-part-type="genus" reg="Leuctra">L.</tp:taxon-name-part><tp:taxon-name-part taxon-name-part-type="species" reg="joosti">joosti</tp:taxon-name-part></tp:taxon-name></italic> seemed to be morphologically indistinguishable, and the distinction between the males of <italic><tp:taxon-name><tp:taxon-name-part taxon-name-part-type="genus" reg="Leuctra">L.</tp:taxon-name-part><tp:taxon-name-part taxon-name-part-type="species" reg="transsylvanica">transsylvanica</tp:taxon-name-part></tp:taxon-name></italic> and <italic><tp:taxon-name><tp:taxon-name-part taxon-name-part-type="genus" reg="Leuctra">L.</tp:taxon-name-part><tp:taxon-name-part taxon-name-part-type="species" reg="joosti">joosti</tp:taxon-name-part></tp:taxon-name></italic> proved to be very problematic on the few available specimens. Third, a presumably new species was found among Bosnian specimens, but we postponed its description because only a single male was available. During the last decade, we collected rich materials in the Balkans, and found several populations where the identity cannot be solved on the basis of morphology. Molecular studies are underway, but two distinctive new species can be described on the basis of their morphology and ecology.</p></sec></tp:treatment-sec><tp:treatment-sec><!--Section generated to contain objects referenced in tp:taxon-treatment.--><fig id="F1" position="float" orientation="portrait"><object-id xmlns:xlink="http://www.w3.org/1999/xlink" content-type="doi" xlink:type="simple">10.3897/zookeys.1218.120744.figure1</object-id><object-id xmlns:xlink="http://www.w3.org/1999/xlink" content-type="arpha" xlink:type="simple">C7648025-8229-59F4-8A7F-30955AB1FEE3</object-id><label>Figure 1.</label><caption><p>Collection sites of the four new <italic><tp:taxon-name><tp:taxon-name-part taxon-name-part-type="genus" reg="Leuctra">Leuctra</tp:taxon-name-part></tp:taxon-name></italic> species.</p></caption><graphic xmlns:xlink="http://www.w3.org/1999/xlink" xlink:href="zookeys-1218-049_article-120744__-g001.jpg" position="float" orientation="portrait" xlink:type="simple" id="oo_1175452.jpg"><uri content-type="original_file" xlink:type="simple">https://binary.pensoft.net/fig/1175452</uri></graphic></fig><fig id="F12" position="float" orientation="portrait"><object-id xmlns:xlink="http://www.w3.org/1999/xlink" content-type="doi" xlink:type="simple">10.3897/zookeys.1218.120744.figure12</object-id><object-id xmlns:xlink="http://www.w3.org/1999/xlink" content-type="arpha" xlink:type="simple">58F889BE-E1CD-54C3-985B-73213274A2E5</object-id><label>Figure 12.</label><caption><p>Terminalia of five Balkan members of the <italic><tp:taxon-name><tp:taxon-name-part taxon-name-part-type="genus" reg="Leuctra">Leuctra</tp:taxon-name-part><tp:taxon-name-part taxon-name-part-type="species" reg="prima">prima</tp:taxon-name-part></tp:taxon-name></italic> group <bold>A–D, I, K</bold> male terminalia, dorsal view <bold>E–H, J, L</bold> female terminalia, ventral view <bold>A, E</bold><italic><tp:taxon-name><tp:taxon-name-part taxon-name-part-type="genus" reg="Leuctra">L.</tp:taxon-name-part><tp:taxon-name-part taxon-name-part-type="species" reg="puskasi">puskasi</tp:taxon-name-part></tp:taxon-name></italic> sp. nov., Kozara Mts, Bosnia &amp; Herzegovina <bold>B, F</bold><italic><tp:taxon-name><tp:taxon-name-part taxon-name-part-type="genus" reg="Leuctra">L.</tp:taxon-name-part><tp:taxon-name-part taxon-name-part-type="species" reg="visitor">visitor</tp:taxon-name-part></tp:taxon-name></italic> sp. nov., Visitor Mts, Montenegro <bold>C, G</bold><italic><tp:taxon-name><tp:taxon-name-part taxon-name-part-type="genus" reg="Leuctra">L.</tp:taxon-name-part><tp:taxon-name-part taxon-name-part-type="species" reg="dalmoni">dalmoni</tp:taxon-name-part></tp:taxon-name></italic> Vinçon &amp; Murányi, 2007, Visitor Mts, Montenegro <bold>D, H</bold><italic><tp:taxon-name><tp:taxon-name-part taxon-name-part-type="genus" reg="Leuctra">L.</tp:taxon-name-part><tp:taxon-name-part taxon-name-part-type="species" reg="dalmoni">dalmoni</tp:taxon-name-part></tp:taxon-name></italic>, Golija Mts, Serbia <bold>I–J</bold><italic><tp:taxon-name><tp:taxon-name-part taxon-name-part-type="genus" reg="Leuctra">L.</tp:taxon-name-part><tp:taxon-name-part taxon-name-part-type="species" reg="prima">prima</tp:taxon-name-part></tp:taxon-name></italic> Kempny, 1899, Börzsöny Mts, Hungary <bold>K–L</bold><italic><tp:taxon-name><tp:taxon-name-part taxon-name-part-type="genus" reg="Leuctra">L.</tp:taxon-name-part><tp:taxon-name-part taxon-name-part-type="species" reg="pseudosignifera">pseudosignifera</tp:taxon-name-part></tp:taxon-name></italic> Aubert, 1954, Poljana Mts, Slovakia. Scale bars: 1 mm (<bold>D</bold> for <bold>A–D, I, K; E</bold> for <bold>E–H, J, L</bold>).</p></caption><graphic xmlns:xlink="http://www.w3.org/1999/xlink" xlink:href="zookeys-1218-049_article-120744__-g012.jpg" position="float" orientation="portrait" xlink:type="simple" id="oo_1175463.jpg"><uri content-type="original_file" xlink:type="simple">https://binary.pensoft.net/fig/1175463</uri></graphic></fig></tp:treatment-sec><ref-list><ref id="B69"><mixed-citation xmlns:xlink="http://www.w3.org/1999/xlink" xlink:type="simple"><person-group><name name-style="western"><surname>Ravizza</surname><given-names>C</given-names></name></person-group> (<year>2002b</year>) <article-title>Atlas of the Italian <tp:taxon-name><tp:taxon-name-part taxon-name-part-type="family">Leuctridae</tp:taxon-name-part></tp:taxon-name> (<tp:taxon-name><tp:taxon-name-part taxon-name-part-type="class">Insecta</tp:taxon-name-part></tp:taxon-name>, <tp:taxon-name><tp:taxon-name-part taxon-name-part-type="order">Plecoptera</tp:taxon-name-part></tp:taxon-name>) with an appendix including Central European species.</article-title><source>Lauterbornia</source><volume>44</volume>: <fpage>1</fpage>–<lpage>42</lpage>. <ext-link xlink:href="https://www.zobodat.at/pdf/Lauterbornia_2002_45_0001-0042.pdf" ext-link-type="uri" xlink:type="simple">https://www.zobodat.at/pdf/Lauterbornia_2002_45_0001-0042.pdf</ext-link></mixed-citation></ref><ref id="B49"><mixed-citation xmlns:xlink="http://www.w3.org/1999/xlink" xlink:type="simple"><person-group><name name-style="western"><surname>Murányi</surname><given-names>D</given-names></name><name name-style="western"><surname>Kovács</surname><given-names>T</given-names></name></person-group> (<year>2024</year>) Contribution to the <tp:taxon-name><tp:taxon-name-part taxon-name-part-type="order">Plecoptera</tp:taxon-name-part></tp:taxon-name> fauna of Serbia. Folia historico-naturalia Musei Matraensis 48. [in press]</mixed-citation></ref><ref id="B71"><mixed-citation xmlns:xlink="http://www.w3.org/1999/xlink" xlink:type="simple"><person-group><name name-style="western"><surname>Reding</surname><given-names>JPG</given-names></name><name name-style="western"><surname>Vinçon</surname><given-names>G</given-names></name><name name-style="western"><surname>Graf</surname><given-names>W</given-names></name></person-group> (<year>2023</year>) <article-title>Notes on <italic><tp:taxon-name><tp:taxon-name-part taxon-name-part-type="genus">Leuctra</tp:taxon-name-part><tp:taxon-name-part taxon-name-part-type="species">signifera</tp:taxon-name-part></tp:taxon-name></italic> Kempny, 1899 and <italic><tp:taxon-name><tp:taxon-name-part taxon-name-part-type="genus">Leuctra</tp:taxon-name-part><tp:taxon-name-part taxon-name-part-type="species">austriaca</tp:taxon-name-part></tp:taxon-name></italic> Aubert, 1954 (<tp:taxon-name><tp:taxon-name-part taxon-name-part-type="order">Plecoptera</tp:taxon-name-part></tp:taxon-name>: <tp:taxon-name><tp:taxon-name-part taxon-name-part-type="family">Leuctridae</tp:taxon-name-part></tp:taxon-name>), with the description of a new species.</article-title><source>Zootaxa</source><volume>5296</volume>(<issue>1</issue>): <fpage>1</fpage>–<lpage>15</lpage>. <ext-link xlink:href="10.11646/zootaxa.5296.1.1" ext-link-type="doi" xlink:type="simple">https://doi.org/10.11646/zootaxa.5296.1.1</ext-link></mixed-citation></ref><ref id="B82"><mixed-citation xmlns:xlink="http://www.w3.org/1999/xlink" xlink:type="simple"><person-group><name name-style="western"><surname>Vinçon</surname><given-names>G</given-names></name><name name-style="western"><surname>Murányi</surname><given-names>D</given-names></name></person-group> (<year>2007</year>) <article-title><italic><tp:taxon-name><tp:taxon-name-part taxon-name-part-type="genus">Leuctra</tp:taxon-name-part><tp:taxon-name-part taxon-name-part-type="species">dalmoni</tp:taxon-name-part></tp:taxon-name></italic>, a new orophilic species with wide distribution in Europe (<tp:taxon-name><tp:taxon-name-part taxon-name-part-type="order">Plecoptera</tp:taxon-name-part></tp:taxon-name>).</article-title><source>Nouvelle Revue d’Entomologie</source><volume>23</volume>(<issue>3</issue>): <fpage>237</fpage>–<lpage>248</lpage>.</mixed-citation></ref></ref-list></tp:taxon-treatment>
